# Supplementary material for: Characterization of time-variant and time-invariant assessment of suicidality on Reddit using C-SSRS
Source: PLoS One. 2021 May 17;16(5):e0250448. doi: 10.1371/journal.pone.0250448 (PMC8128252; doi:10.1371/journal.pone.0250448)
Supplement: S1 Dataset — (TXT) [file pone.0250448.s001.txt]

The user-level and post-level annotated dataset created in this research following the
guideline of C-SSRS can be located at: https://doi.org/10.5281/zenodo.4543776.
This public repository also contain "unlabeled dataset" for research community to
excercise new methodologies. We acknowledge an existing dataset, used as a source for
creating this dataset: https://doi.org/10.5281/zenodo.2667859.
